# Supplementary material for: Estimating the carbon emissions from a resource-limited surgical suite in Papua New Guinea: The climate change potential
Source: Dialogues Health. 2023 Feb 4;2:100108. doi: 10.1016/j.dialog.2023.100108 (PMC10953991; doi:10.1016/j.dialog.2023.100108)
Supplement: Supplementary file 3 — Raw data on operating theatre waste [file mmc3.xlsx]

## Sheet: Sheet2
	Audit of waste as per shifts over period of study
Shift days	Cardboard	Average plastic	Polypropylene	Sharps
1	2.5272	0.3276	1.196	1.1492	5.2
2	3.0618	0.3969	1.449	1.3923	6.3
3	2.05578	0.26649	0.9729	0.93483	4.23
4	2.9646	0.3843	1.403	1.3481	6.1
5	2.5758	0.3339	1.219	1.1713	5.3
6	3.46518	0.44919	1.6399	1.57573	7.13
7	3.1104	0.4032	1.472	1.4144	6.4
8	2.09952	0.27216	0.9936	0.95472	4.32
9	2.64384	0.34272	1.2512	1.20224	5.44
10	3.12984	0.40572	1.4812	1.42324	6.44
11	2.10438	0.27279	0.9959	0.95693	4.33
12	3.1104	0.4032	1.472	1.4144	6.4
13	3.65472	0.47376	1.7296	1.66192	7.52
14	2.18214	0.28287	1.0327	0.99229	4.49
15	1.29276	0.16758	0.6118	0.58786	2.66
16	1.7739	0.22995	0.8395	0.80665	3.65
17	1.42398	0.18459	0.6739	0.64753	2.93		Emission factors were obtained from the study by Macneil et al in Lancet.
18	2.56122	0.33201	1.2121	1.16467	5.27		Sharps look at page 4 references for syringes and sustainabilty: estimated using hypodermic needles only: assuming that most sharps were hypodermic needles
19	3.4749	0.45045	1.6445	1.58015	7.15
20	1.02546	0.13293	0.4853	0.46631	2.11
21	3.82482	0.49581	1.8101	1.73927	7.87
22	2.55636	0.33138	1.2098	1.16246	5.26
23	2.09952	0.27216	0.9936	0.95472	4.32
24	2.39598	0.31059	1.1339	1.08953	4.93
25	2.3328	0.3024	1.104	1.0608	4.8
26	1.7496	0.2268	0.828	0.7956	3.6
27	2.08008	0.26964	0.9844	0.94588	4.28
28	1.79334	0.23247	0.8487	0.81549	3.69
29	1.76418	0.22869	0.8349	0.80223	3.63
30	1.90998	0.24759	0.9039	0.86853	3.93
31	2.65356	0.34398	1.2558	1.20666	5.46
32	3.75192	0.48636	1.7756	1.70612	7.72
33	79.15	10.2602	37.4578	35.9921	162.86

## Sheet: Sheet1
Identify the vehicle type
Identify the type of feul used
Audit the total feul used over the study period
Multiply total feul with appropraite emission factor
Total deisel used over study period=52.8gallons
Emission factor=10.21 Kg CO2 e per gallon
1. Emission factors.2014.PDF.Available online: https://www.epa.gov/sites/default/files/2015-07/documents/emission-factors_2014.pdf
